# Supplementary material for: Influence of Osmotic Pressure on Nanostructures in Thin Films of a Weakly-Segregated Block Copolymer and Its Blends with a Homopolymer
Source: Polymers (Basel). 2021 Jul 28;13(15):2480. doi: 10.3390/polym13152480 (PMC8348333; doi:10.3390/polym13152480)
Supplement: Supplementary file 1 [file polymers-13-02480-s001.zip]

Archive with 1 entries (1 files):
- polymers-1291681-supplementary.pdf
